# Supplementary material for: mESC: An Enhanced Escape Algorithm Fusing Multiple Strategies for Engineering Optimization
Source: Biomimetics (Basel). 2025 Apr 8;10(4):232. doi: 10.3390/biomimetics10040232 (PMC12025011; doi:10.3390/biomimetics10040232)
Supplement: Supplementary file 1 [file biomimetics-10-00232-s001.zip]

Archive with 1 entries (1 files):
- biomimetics-3536543-supplementary.pdf
